# Supplementary material for: The Use of Radiotherapy in Leptomeningeal Carcinomatosis: A Systematic Review and Random-Effects Proportions Meta-Analysis
Source: Cancers (Basel). 2026 Feb 7;18(4):547. doi: 10.3390/cancers18040547 (PMC12938613; doi:10.3390/cancers18040547)
Supplement: Supplementary file 1 [file cancers-18-00547-s001.zip]

Archive with 1 entries (1 files):
- cancers-4131289-supplementary.xlsx
