# Supplementary material for: The Use of Radiotherapy in Leptomeningeal Carcinomatosis: A Systematic Review and Random-Effects Proportions Meta-Analysis
Source: Cancers (Basel). 2026 Feb 7;18(4):547. doi: 10.3390/cancers18040547 (PMC12938613; doi:10.3390/cancers18040547)
Supplement: Supplementary file 1 [file cancers-18-00547-s001.zip › cancers-4131289-supplementary.xlsx]

## Sheet: Hoja1
	Autor, año	DOI	Tipo de estudio	Porcentaje	1	2	3	4	5	6	7	8	9	10	11	12	13	14	Risk of Bias
	Aisner, J, 1981	﻿10.1002/mpo.2950090108	Cohortes retrospectivo	0.64	si	si	no	si	no	si	si	no	si	si	si	NA	si	no	Moderate risk
	Boogerd, W, 1991	﻿10.1002/1097-0142(19910315)67:6<1685::aid-cncr2820670635>3.0.co;2-m	Cohortes retrospectivo	0.71	si	si	NR	si	no	si	si	si	si	si	si	NA	si	no	Moderate risk
	Brower, J, 2015	﻿10.1016/j.jocn.2015.11.012	Cohortes retrospectivo	0.79	si	si	no	si	no	si	si	si	si	si	si	NA	si	si	Moderate risk
	Chamberlain, M, 1998	10.1001/archneur.55.4.506	Cohortes prospestivo	0.71	si	si	NR	si	no	si	si	si	si	si	si	NA	si	no	Moderate risk
	Chuang, T, 2008	﻿10.1016/S0929-6646(08)60201-6	Cohortes retrospectivo	0.64	si	si	NR	si	no	si	si	si	no	si	si	NA	si	no	Moderate risk
	de Azevedo, 2011	﻿10.1007/s11060-010-0524-y	Cohortes retrospectivo	0.51	si	si	NR	si	no	si	si	si	si	si	si	NA	si	si	Moderate risk
	Devecka, M, 2020	﻿10.1186/s12885-020-06984-1	Cohortes retrospectivo	0.71	si	si	no	no	no	si	si	si	si	si	si	NA	si	si	Moderate risk
	EL Shafie, R, 2019	﻿10.2147/CMAR.S182154	Cohortes prospestivo	0.86	si	si	si	si	no	si	si	si	si	si	si	NA	si	si	Low risk
	Hyun JW, 2016	10.1016/j.ejca.2015.12.021	Cross-Sectional	0.78	si	si	si	si	no	si	si	no	si						Moderate risk
	Gani, C, 2012	﻿10.1007/s00066-011-0025-8	Cohortes retrospectivo	0.71	si	si	NR	no	no	si	si	si	si	si	si	NA	si	si	Moderate risk
	Giglio, P, 2005	﻿10.1002/cncr.21082	Cohortes retrospectivo	0.71	si	si	no	si	no	si	si	si	si	si	si	NA	si	no	Moderate risk
	Grant. R, 1994	﻿10.1001/archneur.1994.00540170033013	Cohortes retrospectivo	0.71	si	si	si	no	no	si	si	no	si	si	si	NA	si	si	Moderate risk
	Griguolo. G, 2018	﻿10.1634/theoncologist.2018-0200	Cohortes retrospectivo	0.79	si	si	NR	si	no	si	si	si	si	si	si	NA	si	si	Moderate risk
	Hermann. B, 2001	﻿10.1007/pl00002398	Cohortes retrospectivo	0.64	si	si	NR	no	no	si	si	si	si	si	si	NA	si	no	Moderate risk
	Hirano. Y, 2020	﻿10.1007/s10147-020-01668-z	Cohortes retrospectivo	0.86	si	si	si	si	no	si	si	si	si	si	si	NA	si	si	Low risk
	Huang. X, 2021	﻿10.3390/curroncol28050281	Cohortes retrospectivo	0.79	si	si	si	si	no	si	si	si	si	si	si	NA	si	no	Moderate risk
	Iglseder. S, 2022	﻿10.1007/s00066-022-01910-9	Cohortes retrospectivo	0.86	si	si	si	si	no	si	si	si	si	si	si	NA	si	si	Low risk
	Jung. T, 2014	﻿10.1016/j.clineuro.2014.01.023	Cohortes retrospectivo	0.79	si	si	no	si	no	si	si	si	si	si	si	NA	si	si	Moderate risk
	Hyojeong. K, 2018	﻿10.14791/btrt.2018.6.e12	Cohortes retrospectivo	0.79	si	si	NR	si	no	si	si	si	si	si	si	NA	si	si	Moderate risk
	Nam-He. K, 2014	﻿10.4174/astr.2014.86.1.16	Cohortes retrospectivo	0.71	si	si	no	si	no	si	si	si	si	si	si	NA	si	no	Moderate risk
	Kivrak. D, 2019	﻿10.5472/marumj.570913	Cohortes retrospectivo	0.79	si	si	NR	si	no	si	si	si	si	si	si	NA	si	si	Moderate risk
	Kosmas. C, 2002	﻿10.1159/000065714	Cohortes retrospectivo	0.79	si	si	si	si	no	si	si	si	si	si	si	NA	si	no	Moderate risk
	Li. Y, 2016	﻿10.1016/j.jtho.2016.06.029	Cohortes retrospectivo	0.86	si	si	si	si	no	si	si	si	si	si	si	NA	si	si	Low risk
	Morris. P, 2012	﻿10.1097/JTO.0b013e3182398e4f	Cohortes retrospectivo	0.79	si	si	NR	si	no	si	si	si	si	si	si	NA	si	si	Moderate risk
	Oechsle. K, 2009	﻿10.1007/s00432-010-0831-x	Cohortes retrospectivo	0.79	si	si	NR	si	no	si	si	si	si	si	si	NA	si	si	Moderate risk
	Oh. S, 2009	﻿10.3748/wjg.15.5086	Cohortes retrospectivo	0.86	si	si	si	si	no	si	si	si	si	si	si	NA	si	si	Low risk
	Okada. Y, 2020	﻿10.1097/MD.0000000000021333	Cohortes retrospectivo	0.79	si	si	NR	si	no	si	si	si	si	si	si	NA	si	si	Moderate risk
	Rinehardt. H, 2021	﻿10.4274/ejbh.galenos.2021.2021-4-10	Cohortes retrospectivo	0.71	si	si	NR	si	no	si	si	no	si	si	si	NA	si	si	Moderate risk
	Sause. W, 1988	﻿10.1007/BF02327385	Cohortes prospestivo	0.71	si	si	NR	si	no	si	si	si	si	si	si	NA	si	no	Moderate risk
	El Shafie. R, 2019	﻿10.3389/fonc.2018.00641	Cohortes retrospectivo	0.79	si	si	NR	si	no	si	si	si	si	si	si	NA	si	si	Moderate risk
	Taylor. G, 2017	﻿10.1016/j.clcc.2017.11.003	Cohortes retrospectivo	0.71	si	si	no	si	no	si	si	si	si	si	si	NA	si	no	Moderate risk
	Theodore, W, 1981	﻿10.1001/archneur.1981.00510110056008	Cohortes retrospectivo	0.64	si	si	NR	no	no	si	si	si	si	si	si	NA	si	no	Moderate risk
	Torrejón. D, 2013	﻿10.1016/j.breast.2012.10.009	Cohortes retrospectivo	0.86	si	si	si	si	no	si	si	si	si	si	si	NA	si	si	Low risk
	Yan, W. 2019	﻿10.1002/cam4.2156	Cohortes retrospectivo	0.86	si	si	si	si	no	si	si	si	si	si	si	NA	si	si	Low risk
	Yan, W. 2019	﻿10.1186/s13014-019-1376-z	Cohortes retrospectivo	0.86	si	si	si	si	no	si	si	si	si	si	si	NA	si	si	Low risk
	Yang, T. 2020	﻿10.1093/neuonc/noaa152	Ensayo clínico	0.71	si	si	si	si	si	si	no	NR	si	si	NR	NR	si	si	Moderate risk
	Zhen, J. 2020	﻿10.1186/s13014-020-01627-y	Cohortes retrospectivo	0.86	si	si	si	si	no	si	si	si	si	si	si	NA	si	si	Low risk
	Le Rhun,E. 2023	https://ar.iiarjournals.org/content/33/5/2057/tab-article-info	Ensayo clínico	0.71	si	si	si	si	si	si	no	NR	si	si	NR	NR	si	si	Moderate risk
	Ozdemir, Y, 2016	10.1007/s11060-016-2179-9	Cohortes retrospectivo	0.79	si	si	NR	si	no	si	si	si	si	si	si	NA	si	si	Moderate risk
